# Supplementary material for: Determination of Pesticide Residues in Vine Leaves Using the QuEChERS Method and Liquid Chromatography-Tandem Mass Spectrometry
Source: Foods. 2024 Mar 17;13(6):909. doi: 10.3390/foods13060909 (PMC10969690; doi:10.3390/foods13060909)
Supplement: Supplementary file 1 [file foods-13-00909-s001.zip]

Archive with 1 entries (1 files):
- foods-2919000-supplementary.pdf
